# Supplementary material for: Advancing Meibography Assessment and Automated Meibomian Gland Detection Using Gray Value Profiles
Source: Diagnostics (Basel). 2025 May 9;15(10):1199. doi: 10.3390/diagnostics15101199 (PMC12110248; doi:10.3390/diagnostics15101199)
Supplement: Supplementary file 1 [file diagnostics-15-01199-s001.zip]

Archive with 1 entries (1 files):
- diagnostics-3532854-supplementary.pdf
